# Supplementary material for: Morphometric and microsatellite-based comparative genetic diversity analysis in Bubalus bubalis from North India
Source: PeerJ. 2021 Aug 11;9:e11846. doi: 10.7717/peerj.11846 (PMC8364325; doi:10.7717/peerj.11846)
Supplement: Supplemental Information 1 [file peerj-09-11846-s001.csv]

SSR Marker	Sequence	Allele sizes	Chromo. Location	Dye	Annealing Temp. (ºC)
BM1818	For-5'-AGCTGGGAATATAACCAAAGG-3'	229-279	28	FAM	56
	Rev-5'-AGTGCTTTCAAGGTCCATGC-3'
CSRM060	For-5’-AAGATGTGATCCAAGAGAGAGGCA-3’	92-136	10	VIC	55
	Rev-5’-AGGACCAGATCGTGAAAGGCATAG-3’
CSSM019	For-5'-TTGTCAGCAACTTCTTGTATCTTT-3'	131-161	1	NED	55
	Rev-5'-TGTTTTAAGCCACCCAATTATTTG-3'
CSSM033	For-5'-CACTGTGAATGCATGTGTGTGAGC-3'	149-175	17	PET	65
	Rev-5'-CCCATGATAAGAGTGCAGATGACT-3'
CSSM045	For-5'- TAGAGGCACAAGCAAACCTAACAC-3'	102-122	2	FAM	60
	Rev-5'-TTGGAAAGATGCAGTAGAACTCAT-3'
CSSM047	For-5'-TCTCTGTCTCTATCACTATATTGC-3'	127-162	3	NED	55
	Rev-5'-CTGGGCACCTGAAACTATCATCAT-3'
CSSM057	For-5'-GTCGCTGGATAAACAATTTAAAGT-3'	102-130	9	FAM	60
	Rev-5'-TGTGGTGTTTAACCCTTGTAATCT-3'
ETH003	For-5'-GAACCTGCCTCTCCTGCATTGG-3'	96-192	3	NED	65
	Rev-5'-ACTCTGCCTGTGGCCAAGTAGG-3'
HEL013	For-5'-TAAGGACTTGAGATAAGGAG-3'	158-198	11	VIC	55
	Rev-5'-CCATCTACCTCCATCTTAAC-3'
ILSTS019	For-5'-AAGGGACCTCATGTAGAAGC-3'	169-185	29	VIC	55
	Rev-5'-ACTTTTGGACCCTGTAGTGC-3'
ILSTS025	For-5'-GTTACCTTTATATAAGACTCCC-3'	110-144	11	FAM	56
	Rev-5'-AATTTCTGGCTGACTTGGACC-3'
ILSTS026	For-5'-CTGAATTGGCTCCAAAGGCC-3'	131-153	2	NED	56
	Rev-5'-AAACAGAAGTCCAGGGCTGC-3'
ILSTS028	For-5'-TCCAGATTTTGTACCAGACC-3'	143-173	3	PET	55
	Rev-5'-GTCATGTCATACCTTTGAGC-3'
ILSTS029	For-5'-TGTTTTGATGGAACACAGCC-3'	140-180	21	PET	55
	Rev-5'-TGGATTTAGACCAGGGTTGG-3'
ILSTS030	For-5'-CTGCAGTTCTGCATATGTGG-3'	146-158	2	PET	55
	Rev-5'-CTTAGACAACAGGGGTTTGG-3'
ILSTS033	For-5'-TATTAGAGTGGCTCAGTGCC-3'	126-138	12	FAM	58
	Rev-5'-ATGCAGACAGTTTTAGAGGG-3'
ILSTS036	For-5'-GAGTATTATGCTTGGGAGGC-3'	122-172	14	NED	55
	Rev-5'-AGACAGGATGGGAAGTCACC-3'
ILSTS052	For-5'-CTGTCCTTTAAGAACAAACC-3'	135-179	2	PET	55
	Rev-5'-TGCAACTTAGGCTATTGACG-3'
ILSTS056	For-5'-GCTACTGAGTGATGGTAGGG-3'	132-178	17	PET	56
	Rev-5'-AATATAGCCCTGGAGGATGG-3'
ILSTS058	For-5'-GCCTTACTACCATTTCCAGC-3'	118-182	17	NED	55
	Rev-5'-CATCCTGACTTTGGCTGTGG-3'
ILSTS060	For-5'-TAGGCAAAAGTCGGCAGC-3'	150-204	19	VIC	56
	Rev-5'-TTAAGGGGACACCAGCCC-3'
ILSTS061	For-5'-AAATTATAGGGGCCATACGG-3'	109-165	23	FAM	61
	Rev-5'-TGGCCTACCCTACCATTTCC-3'
CSSM066	For-5'-ACACAAATCCTTTCTGCCAGCTGA-3'	142-210	29	VIC	55
	Rev-5'-AATTTAATGCACTGAGGAGCTTGG-3'
ILSTS089	For-5'-AATTCCGTGGACTGAGGAGC-3'	106-144	12	FAM	55
	Rev-5'-AAGGAACTTTCAACCTGAGG -3'
ILSTS095	For-5'-GAAAGATGTTGCTAGTGGGG-3'	187-219	11	VIC	58
	Rev-5'-ATTCTCCTGTGAACCTCTCC-3'
